# Supplementary material for: No Evidence that Infection Alters Global Recombination Rate in House Mice
Source: PLoS One. 2015 Nov 9;10(11):e0142266. doi: 10.1371/journal.pone.0142266 (PMC4638334; doi:10.1371/journal.pone.0142266)
Supplement: S1 Table — (XLSX) [file pone.0142266.s001.xlsx]

## Sheet: MLH1Counts.txt
ID	Treatment	Strain Background	Slide	Cell	XY Paired	XY Recombination	0 MLH1	1 MLH1	2 MLH1	3 MLH1	4 MLH1	Total MLH1
0001	Borrelia	B6	1	1	1	0	0	14	5	0	0	24
0001	Borrelia	B6	1	2	1	1	1	11	7	0	0	25
0001	Borrelia	B6	1	3	1	0	0	16	3	0	0	22
0001	Borrelia	B6	1	4	1	0	0	16	3	0	0	22
0001	Borrelia	B6	1	5	1	0	0	14	5	0	0	24
0001	Borrelia	B6	1	6	1	0	0	12	7	0	0	26
0001	Borrelia	B6	1	7	0	0	0	17	2	0	0	21
0001	Borrelia	B6	1	8	0	0	0	14	5	0	0	24
0001	Borrelia	B6	1	9	1	0	1	13	5	0	0	23
0001	Borrelia	B6	1	10	0	0	0	14	5	0	0	24
0001	Borrelia	B6	1	11	1	0	0	13	6	0	0	25
0001	Borrelia	B6	1	12	1	0	0	16	3	0	0	22
0001	Borrelia	B6	1	13	1	0	0	14	5	0	0	24
0001	Borrelia	B6	1	14	1	0	0	14	5	0	0	24
0001	Borrelia	B6	1	15	1	0	0	11	8	0	0	27
0001	Borrelia	B6	1	16	1	0	0	15	4	0	0	23
0001	Borrelia	B6	1	17	1	1	0	9	10	0	0	29
0001	Borrelia	B6	1	18	1	0	0	13	6	0	0	25
0001	Borrelia	B6	1	19	1	0	1	14	4	0	0	22
0001	Borrelia	B6	1	20	1	0	0	11	8	0	0	27
0001	Borrelia	B6	1	21	1	0	0	14	5	0	0	24
0001	Borrelia	B6	1	22	1	0	0	14	5	0	0	24
0001	Borrelia	B6	1	23	1	0	0	17	2	0	0	21
0001	Borrelia	B6	2	24	1	1	1	16	2	0	0	20
0001	Borrelia	B6	2	25	1	0	0	12	7	0	0	26
0001	Borrelia	B6	2	26	0	0	1	12	6	0	0	24
0001	Borrelia	B6	2	27	1	0	0	13	6	0	0	25
0001	Borrelia	B6	2	28	1	0	0	13	6	0	0	25
0001	Borrelia	B6	2	29	0	0	0	15	4	0	0	23
0001	Borrelia	B6	2	30	1	0	0	10	9	0	0	28
0001	Borrelia	B6	2	31	1	1	0	12	7	0	0	26
0001	Borrelia	B6	2	32	1	0	0	11	8	0	0	27
0001	Borrelia	B6	2	33	1	1	0	10	9	0	0	28
0001	Borrelia	B6	2	34	1	1	0	15	4	0	0	23
0001	Borrelia	B6	2	35	1	0	1	12	6	0	0	24
0001	Borrelia	B6	2	36	1	1	1	16	2	0	0	20
0001	Borrelia	B6	2	37	1	0	0	13	6	0	0	25
0001	Borrelia	B6	2	38	1	0	0	16	3	0	0	22
0001	Borrelia	B6	2	39	1	1	1	14	4	0	0	22
0001	Borrelia	B6	2	40	1	0	0	15	4	0	0	23
0001	Borrelia	B6	2	41	1	1	0	9	10	0	0	29
0001	Borrelia	B6	2	42	1	0	0	13	6	0	0	25
0001	Borrelia	B6	2	43	1	0	0	13	6	0	0	25
0001	Borrelia	B6	2	44	1	0	0	11	8	0	0	27
0001	Borrelia	B6	2	45	1	1	0	14	5	0	0	24
0001	Borrelia	B6	2	46	1	0	0	14	5	0	0	24
0001	Borrelia	B6	2	47	1	0	0	11	8	0	0	27
0001	Borrelia	B6	2	48	1	0	0	13	6	0	0	25
0001	Borrelia	B6	2	49	1	0	0	16	3	0	0	22
0001	Borrelia	B6	2	50	1	0	0	16	3	0	0	22
0001	Borrelia	B6	2	51	1	0	0	8	11	0	0	30
0002	MC	B6	1	1	1	1	0	9	10	0	0	29
0002	MC	B6	1	2	1	0	1	16	2	0	0	20
0002	MC	B6	1	3	1	0	0	16	3	0	0	22
0002	MC	B6	1	4	1	0	0	12	7	0	0	26
0002	MC	B6	1	5	1	0	0	14	5	0	0	24
0002	MC	B6	1	6	1	0	0	15	4	0	0	23
0002	MC	B6	1	7	1	0	0	11	8	0	0	27
0002	MC	B6	1	8	1	1	0	13	6	0	0	25
0002	MC	B6	1	9	1	0	0	15	4	0	0	23
0002	MC	B6	1	10	1	1	0	14	5	0	0	24
0002	MC	B6	1	11	1	1	0	11	8	0	0	27
0002	MC	B6	1	12	1	1	0	11	8	0	0	27
0002	MC	B6	1	13	1	1	0	11	8	0	0	27
0002	MC	B6	1	14	1	0	0	14	5	0	0	24
0002	MC	B6	1	15	1	0	0	14	5	0	0	24
0002	MC	B6	1	16	1	0	0	12	7	0	0	26
0002	MC	B6	1	17	0	0	0	16	3	0	0	22
0002	MC	B6	1	18	1	0	0	12	7	0	0	26
0002	MC	B6	1	19	1	0	1	13	5	0	0	23
0002	MC	B6	1	20	1	0	0	9	10	0	0	29
0002	MC	B6	1	21	1	1	0	14	5	0	0	24
0002	MC	B6	1	22	1	1	0	10	9	0	0	28
0002	MC	B6	1	23	0	0	0	16	3	0	0	22
0002	MC	B6	1	24	1	1	0	12	7	0	0	26
0002	MC	B6	1	25	1	0	0	16	3	0	0	22
0002	MC	B6	1	26	1	1	0	13	6	0	0	25
0002	MC	B6	1	27	1	1	0	14	4	1	0	25
0002	MC	B6	1	28	1	1	1	7	11	0	0	29
0003	Borrelia	PWD	1	1	1	0	0	3	16	0	0	35
0003	Borrelia	PWD	1	2	1	0	0	9	10	0	0	29
0003	Borrelia	PWD	1	3	1	0	0	9	10	0	0	29
0003	Borrelia	PWD	1	4	1	0	0	10	9	0	0	28
0003	Borrelia	PWD	1	5	1	0	0	7	12	0	0	31
0003	Borrelia	PWD	1	6	1	0	0	6	13	0	0	32
0003	Borrelia	PWD	1	7	1	0	1	11	7	0	0	25
0003	Borrelia	PWD	1	8	1	0	0	12	7	0	0	26
0003	Borrelia	PWD	1	9	1	0	1	9	9	0	0	27
0003	Borrelia	PWD	1	10	1	1	0	4	14	1	0	35
0003	Borrelia	PWD	1	11	1	1	0	8	11	0	0	30
0003	Borrelia	PWD	1	12	1	1	0	6	13	0	0	32
0003	Borrelia	PWD	1	13	1	1	0	4	15	0	0	34
0003	Borrelia	PWD	1	14	1	0	0	6	12	1	0	33
0003	Borrelia	PWD	1	15	1	1	0	10	9	0	0	28
0003	Borrelia	PWD	1	16	1	0	0	10	8	1	0	29
0003	Borrelia	PWD	1	17	1	0	1	7	11	0	0	29
0003	Borrelia	PWD	1	18	1	0	0	6	13	0	0	32
0003	Borrelia	PWD	1	19	1	0	0	9	10	0	0	29
0003	Borrelia	PWD	1	20	1	0	0	9	10	0	0	29
0003	Borrelia	PWD	1	21	1	1	0	8	11	0	0	30
0003	Borrelia	PWD	1	22	1	0	1	8	10	0	0	28
0003	Borrelia	PWD	1	23	1	1	0	8	10	1	0	31
0003	Borrelia	PWD	1	24	1	0	0	9	10	0	0	29
0003	Borrelia	PWD	1	25	1	1	0	9	10	0	0	29
0003	Borrelia	PWD	1	26	1	0	0	8	10	1	0	31
0003	Borrelia	PWD	1	27	1	0	0	11	8	0	0	27
0003	Borrelia	PWD	1	28	1	0	0	5	14	0	0	33
0003	Borrelia	PWD	1	29	1	0	0	NA	NA	NA	0	31
0003	Borrelia	PWD	1	30	1	0	0	8	11	0	0	30
0003	Borrelia	PWD	1	31	1	0	0	5	14	0	0	33
0003	Borrelia	PWD	1	32	1	0	0	9	10	0	0	29
0003	Borrelia	PWD	1	33	1	1	0	7	12	0	0	31
0003	Borrelia	PWD	1	34	1	0	0	10	9	0	0	28
0003	Borrelia	PWD	1	35	1	0	0	9	10	0	0	29
0003	Borrelia	PWD	1	36	1	1	0	9	10	0	0	29
0003	Borrelia	PWD	1	37	1	1	0	5	13	1	0	34
0003	Borrelia	PWD	1	38	1	0	1	9	9	0	0	27
0003	Borrelia	PWD	1	39	1	0	0	11	8	0	0	27
0003	Borrelia	PWD	1	40	1	0	1	7	10	1	0	30
0003	Borrelia	PWD	1	41	1	1	0	NA	NA	NA	NA	33
0003	Borrelia	PWD	1	42	1	1	0	NA	NA	NA	NA	34
0003	Borrelia	PWD	1	43	1	0	0	11	8	0	0	27
0003	Borrelia	PWD	1	44	1	1	0	6	13	0	0	32
0004	MC	PWD	1	1	1	0	0	7	12	0	0	31
0004	MC	PWD	1	2	1	1	0	8	11	0	0	30
0004	MC	PWD	1	3	1	0	0	6	13	0	0	32
0004	MC	PWD	1	4	1	0	0	6	12	1	0	33
0004	MC	PWD	1	5	1	0	0	9	10	0	0	29
0004	MC	PWD	1	6	1	0	0	6	13	0	0	32
0004	MC	PWD	1	7	1	0	0	9	10	0	0	29
0004	MC	PWD	1	8	1	0	1	9	9	0	0	27
0004	MC	PWD	1	9	1	0	0	4	15	0	0	34
0004	MC	PWD	1	10	1	0	0	10	9	0	0	28
0004	MC	PWD	1	11	1	0	0	6	13	0	0	32
0004	MC	PWD	1	12	1	0	0	10	9	0	0	28
0004	MC	PWD	1	13	1	0	0	11	8	0	0	27
0004	MC	PWD	1	14	1	0	0	8	11	0	0	30
0004	MC	PWD	1	15	1	0	1	12	6	0	0	24
0004	MC	PWD	1	16	1	0	0	6	12	1	0	33
0004	MC	PWD	1	17	1	0	0	8	11	0	0	30
0004	MC	PWD	1	18	1	0	0	5	14	0	0	33
0004	MC	PWD	1	19	1	0	0	10	9	0	0	28
0004	MC	PWD	1	20	1	0	1	9	9	0	0	27
0004	MC	PWD	1	21	1	1	0	6	13	0	0	32
0004	MC	PWD	1	22	0	0	0	10	9	0	0	28
0004	MC	PWD	1	23	1	0	0	8	11	0	0	30
0004	MC	PWD	1	24	1	1	0	8	11	0	0	30
0004	MC	PWD	1	25	1	0	0	9	10	0	0	29
0004	MC	PWD	1	26	1	0	1	10	8	0	0	26
0004	MC	PWD	1	27	1	0	0	9	10	0	0	29
0004	MC	PWD	1	28	1	0	0	9	10	0	0	29
0004	MC	PWD	1	29	1	0	0	9	10	0	0	29
0004	MC	PWD	1	30	1	1	0	8	11	0	0	30
0004	MC	PWD	1	31	1	1	0	11	8	0	0	27
0004	MC	PWD	1	32	1	1	0	5	13	1	0	34
0004	MC	PWD	1	33	1	0	0	9	10	0	0	29
0004	MC	PWD	1	34	1	0	0	7	12	0	0	31
0004	MC	PWD	1	35	1	0	0	10	9	0	0	28
0004	MC	PWD	1	36	1	1	0	6	13	0	0	32
0004	MC	PWD	1	37	1	1	0	7	12	0	0	31
0004	MC	PWD	1	38	1	1	0	6	13	0	0	32
0004	MC	PWD	1	39	1	1	0	13	5	1	0	26
0004	MC	PWD	1	40	1	0	0	8	11	0	0	30
0004	MC	PWD	1	41	1	0	0	7	12	0	0	31
0005	Nair	PWD	1	1	1	0	0	8	11	0	0	30
0005	Nair	PWD	1	2	1	0	0	9	10	0	0	29
0005	Nair	PWD	1	3	1	1	0	7	12	0	0	31
0005	Nair	PWD	1	4	1	0	0	11	8	0	0	27
0005	Nair	PWD	1	5	1	0	0	7	12	0	0	31
0005	Nair	PWD	1	6	1	0	0	8	11	0	0	30
0005	Nair	PWD	1	7	1	1	0	7	12	0	0	31
0005	Nair	PWD	1	8	1	0	1	6	12	0	0	30
0005	Nair	PWD	1	9	1	1	1	13	5	0	0	23
0005	Nair	PWD	1	10	1	0	0	7	12	0	0	31
0005	Nair	PWD	1	11	1	0	0	10	9	0	0	28
0005	Nair	PWD	1	12	1	0	1	5	12	1	0	32
0005	Nair	PWD	1	13	1	0	0	9	10	0	0	29
0005	Nair	PWD	1	14	1	0	0	6	13	0	0	32
0005	Nair	PWD	1	15	1	0	0	7	12	0	0	31
0005	Nair	PWD	1	16	1	1	0	11	8	0	0	27
0005	Nair	PWD	1	17	1	0	0	8	11	0	0	30
0005	Nair	PWD	1	18	1	1	0	7	11	1	0	32
0005	Nair	PWD	1	19	1	0	0	8	11	0	0	30
0005	Nair	PWD	1	20	1	0	0	7	12	0	0	31
0005	Nair	PWD	1	21	1	0	1	7	11	0	0	29
0005	Nair	PWD	1	22	1	0	1	7	11	0	0	29
0005	Nair	PWD	1	23	1	0	0	7	12	0	0	31
0005	Nair	PWD	1	24	1	0	0	4	15	0	0	34
0005	Nair	PWD	1	25	1	0	0	11	8	0	0	27
0005	Nair	PWD	1	26	1	1	0	10	9	0	0	28
0005	Nair	PWD	1	27	1	0	0	11	8	0	0	27
0005	Nair	PWD	1	28	1	1	0	6	13	0	0	32
0005	Nair	PWD	1	29	1	1	1	8	10	0	0	28
0005	Nair	PWD	1	30	1	0	0	5	14	0	0	33
0005	Nair	PWD	1	31	1	0	0	10	9	0	0	28
0005	Nair	PWD	1	32	1	1	0	9	10	0	0	29
0005	Nair	PWD	1	33	1	1	0	14	5	0	0	24
0005	Nair	PWD	1	34	1	0	0	6	13	0	0	32
0005	Nair	PWD	1	35	1	0	0	9	10	0	0	29
0005	Nair	PWD	1	36	1	0	1	10	8	0	0	26
0005	Nair	PWD	1	37	1	0	0	6	13	0	0	32
0005	Nair	PWD	1	38	1	1	0	9	10	0	0	29
0005	Nair	PWD	1	39	1	0	0	10	9	0	0	28
0005	Nair	PWD	1	40	1	0	0	7	12	0	0	31
0005	Nair	PWD	1	41	1	0	1	11	6	1	0	26
0005	Nair	PWD	1	42	1	1	0	10	9	0	0	28
0005	Nair	PWD	1	43	1	0	0	9	10	0	0	29
0006	Borrelia	B6	2	1	1	0	0	16	3	0	0	22
0006	Borrelia	B6	2	2	1	1	0	11	8	0	0	27
0006	Borrelia	B6	2	3	0	0	0	12	7	0	0	26
0006	Borrelia	B6	2	4	1	1	1	16	2	0	0	20
0006	Borrelia	B6	2	5	1	1	0	13	6	0	0	25
0006	Borrelia	B6	2	6	1	0	1	11	7	0	0	25
0006	Borrelia	B6	1	1	1	NA	0	15	4	0	0	23
0006	Borrelia	B6	1	2	1	0	1	13	5	0	0	23
0006	Borrelia	B6	1	3	1	0	0	14	5	0	0	24
0007	Borrelia	B6	2	1	1	0	1	16	2	0	0	20
0007	Borrelia	B6	2	2	1	0	0	17	2	0	0	21
0007	Borrelia	B6	2	3	1	0	1	13	5	0	0	23
0007	Borrelia	B6	2	4	1	1	0	17	2	0	0	21
0007	Borrelia	B6	2	5	1	0	0	15	4	0	0	23
0007	Borrelia	B6	2	6	1	0	0	15	4	0	0	23
0007	Borrelia	B6	2	7	1	0	1	11	7	0	0	25
0007	Borrelia	B6	2	8	1	1	0	10	9	0	0	28
0007	Borrelia	B6	2	9	1	0	0	15	4	0	0	23
0007	Borrelia	B6	2	10	1	1	0	13	6	0	0	25
0007	Borrelia	B6	2	11	1	1	0	17	2	0	0	21
0007	Borrelia	B6	2	12	1	0	0	18	1	0	0	20
0007	Borrelia	B6	2	13	1	0	0	13	6	0	0	25
0007	Borrelia	B6	2	14	1	0	0	13	6	0	0	25
0007	Borrelia	B6	2	15	1	1	0	15	4	0	0	23
0007	Borrelia	B6	2	16	1	1	0	13	6	0	0	25
0007	Borrelia	B6	2	17	1	0	0	14	5	0	0	24
0007	Borrelia	B6	2	18	1	1	0	17	2	0	0	21
0007	Borrelia	B6	2	19	1	0	0	16	3	0	0	22
0007	Borrelia	B6	2	20	1	1	1	12	6	0	0	24
0007	Borrelia	B6	2	21	1	1	0	12	7	0	0	26
0008	MC	B6	1	1	1	1	0	14	5	0	0	24
0008	MC	B6	1	2	1	0	1	15	3	0	0	21
0008	MC	B6	1	3	1	0	1	14	3	1	0	23
0008	MC	B6	1	4	1	1	0	13	6	0	0	25
0008	MC	B6	1	5	0	0	1	15	3	0	0	21
0008	MC	B6	1	6	1	1	0	15	4	0	0	23
0008	MC	B6	1	7	1	1	1	12	6	0	0	24
0008	MC	B6	1	8	1	0	1	15	3	0	0	21
0008	MC	B6	1	9	1	0	0	18	1	0	0	20
0008	MC	B6	1	10	0	0	0	15	4	0	0	23
0008	MC	B6	1	11	1	0	0	17	2	0	0	21
0008	MC	B6	1	12	1	0	0	13	6	0	0	25
0008	MC	B6	1	13	1	1	0	13	6	0	0	25
0008	MC	B6	1	14	1	1	0	11	7	1	0	28
0008	MC	B6	1	15	0	0	0	16	3	0	0	22
0008	MC	B6	1	16	1	1	0	12	7	0	0	26
0008	MC	B6	1	17	1	0	1	14	4	0	0	22
0008	MC	B6	1	18	1	0	1	15	3	0	0	21
0008	MC	B6	1	19	0	0	0	16	3	0	0	22
0008	MC	B6	1	20	1	0	0	15	4	0	0	23
0008	MC	B6	1	21	1	0	0	12	7	0	0	26
0008	MC	B6	1	22	1	0	0	11	8	0	0	27
0008	MC	B6	1	23	1	0	1	15	3	0	0	21
0008	MC	B6	2	24	1	0	1	12	6	0	0	24
0008	MC	B6	2	25	1	1	1	15	3	0	0	21
0008	MC	B6	2	26	1	1	0	11	8	0	0	27
0008	MC	B6	2	27	1	1	0	12	7	0	0	26
0008	MC	B6	2	28	0	0	0	11	8	0	0	27
0008	MC	B6	2	29	1	0	0	11	8	0	0	27
0008	MC	B6	2	30	1	0	0	13	6	0	0	25
0008	MC	B6	2	31	1	0	0	15	4	0	0	23
0008	MC	B6	2	32	1	0	0	12	7	0	0	26
0008	MC	B6	2	33	1	0	1	15	3	0	0	21
0008	MC	B6	2	34	1	1	0	13	6	0	0	25
0008	MC	B6	2	35	1	NA	0	15	4	0	0	23
0008	MC	B6	2	36	1	1	0	13	6	0	0	25
0008	MC	B6	2	37	1	0	0	17	2	0	0	21
0008	MC	B6	2	38	1	1	1	15	3	0	0	21
0008	MC	B6	2	39	1	0	0	15	4	0	0	23
0009	MC	B6	2	1	1	0	0	15	4	0	0	23
0009	MC	B6	2	2	1	0	1	14	4	0	0	22
0009	MC	B6	2	3	1	0	1	13	5	0	0	23
0009	MC	B6	2	4	1	0	0	13	6	0	0	25
0009	MC	B6	2	5	1	0	1	14	4	0	0	22
0009	MC	B6	2	6	1	0	0	12	7	0	0	26
0009	MC	B6	2	7	1	0	0	14	5	0	0	24
0009	MC	B6	2	8	1	1	0	14	5	0	0	24
0009	MC	B6	2	9	1	1	0	12	7	0	0	26
0009	MC	B6	2	10	1	1	0	13	6	0	0	25
0009	MC	B6	2	11	1	0	2	12	5	0	0	22
0009	MC	B6	2	12	1	0	0	12	7	0	0	26
0009	MC	B6	2	13	1	0	1	17	1	0	0	19
0009	MC	B6	2	14	1	0	1	16	2	0	0	20
0009	MC	B6	2	15	1	0	0	15	4	0	0	23
0009	MC	B6	2	16	0	0	0	13	6	0	0	25
0009	MC	B6	2	17	1	0	0	15	4	0	0	23
0009	MC	B6	2	18	1	0	0	16	3	0	0	22
0009	MC	B6	2	19	1	1	0	13	6	0	0	25
0009	MC	B6	2	20	1	0	0	17	2	0	0	21
0009	MC	B6	2	21	1	0	0	14	5	0	0	24
0009	MC	B6	2	22	1	1	0	14	5	0	0	24
0009	MC	B6	2	23	1	0	0	14	5	0	0	24
0009	MC	B6	2	24	1	1	0	14	5	0	0	24
0009	MC	B6	2	25	1	0	0	18	1	0	0	20
0009	MC	B6	2	26	1	0	0	16	3	0	0	22
0009	MC	B6	2	27	1	0	0	9	10	0	0	29
0009	MC	B6	2	28	1	1	1	12	6	0	0	24
0009	MC	B6	2	29	1	0	0	12	7	0	0	26
0010	Nair	B6	1	1	0	0	0	13	6	0	0	25
0010	Nair	B6	1	2	1	1	0	13	5	1	0	26
0010	Nair	B6	1	3	1	0	0	12	7	0	0	26
0010	Nair	B6	1	4	1	0	0	15	4	0	0	23
0010	Nair	B6	1	5	1	1	0	8	11	0	0	30
0010	Nair	B6	1	6	1	0	0	16	3	0	0	22
0010	Nair	B6	1	7	1	0	0	14	5	0	0	24
0010	Nair	B6	2	8	1	0	0	16	3	0	0	22
0010	Nair	B6	2	9	1	1	1	12	6	0	0	24
0010	Nair	B6	2	10	1	0	0	19	0	0	0	19
0010	Nair	B6	2	11	1	0	0	14	5	0	0	24
0010	Nair	B6	2	12	1	0	0	13	6	0	0	25
0010	Nair	B6	2	13	1	1	0	12	7	0	0	26
0010	Nair	B6	2	14	1	0	0	14	5	0	0	24
0010	Nair	B6	2	15	1	0	0	13	6	0	0	25
0010	Nair	B6	2	16	1	1	0	14	5	0	0	24
0010	Nair	B6	2	17	1	0	1	15	3	0	0	21
0010	Nair	B6	2	18	1	0	0	12	7	0	0	26
0010	Nair	B6	2	19	1	0	0	16	3	0	0	22
0010	Nair	B6	2	20	1	0	0	14	5	0	0	24
0010	Nair	B6	2	21	1	0	0	12	7	0	0	26
0011	Borrelia	B6	1	1	0	0	0	14	5	0	0	24
0011	Borrelia	B6	1	2	1	0	0	11	8	0	0	27
0011	Borrelia	B6	1	3	1	0	0	15	4	0	0	23
0011	Borrelia	B6	1	4	1	0	0	15	4	0	0	23
0011	Borrelia	B6	1	5	1	0	0	13	6	0	0	25
0011	Borrelia	B6	1	6	1	0	0	14	5	0	0	24
0011	Borrelia	B6	1	7	1	0	0	13	6	0	0	25
0011	Borrelia	B6	1	8	1	0	0	13	6	0	0	25
0011	Borrelia	B6	1	9	1	0	0	18	1	0	0	20
0011	Borrelia	B6	1	10	1	0	0	17	2	0	0	21
0011	Borrelia	B6	1	11	1	0	0	14	5	0	0	24
0011	Borrelia	B6	1	12	1	0	0	13	6	0	0	25
0011	Borrelia	B6	1	13	1	1	0	9	10	0	0	29
0011	Borrelia	B6	1	14	1	1	0	13	6	0	0	25
0011	Borrelia	B6	1	15	1	0	0	16	3	0	0	22
0011	Borrelia	B6	1	16	1	1	0	9	10	0	0	29
0011	Borrelia	B6	1	17	1	0	0	11	8	0	0	27
0011	Borrelia	B6	1	18	NA	NA	0	13	6	0	0	25
0011	Borrelia	B6	1	19	1	0	0	16	3	0	0	22
0011	Borrelia	B6	1	20	1	1	0	13	6	0	0	25
0011	Borrelia	B6	1	21	1	1	0	15	4	0	0	23
0011	Borrelia	B6	1	22	1	1	0	13	6	0	0	25
0011	Borrelia	B6	1	23	1	1	0	13	6	0	0	25
0011	Borrelia	B6	1	24	1	1	0	12	7	0	0	26
0011	Borrelia	B6	1	25	1	0	0	13	5	1	0	26
0011	Borrelia	B6	1	26	0	0	1	13	5	0	0	23
0011	Borrelia	B6	1	27	1	0	0	14	5	0	0	24
0011	Borrelia	B6	1	28	1	0	1	11	7	0	0	25
0011	Borrelia	B6	1	29	1	1	0	15	3	1	0	24
0012	Borrelia	B6	2	1	1	1	0	16	3	0	0	22
0012	Borrelia	B6	2	2	1	1	0	13	6	0	0	25
0012	Borrelia	B6	2	3	1	0	0	12	7	0	0	26
0012	Borrelia	B6	2	4	0	0	0	14	4	1	0	25
0012	Borrelia	B6	2	5	1	0	0	14	4	1	0	25
0012	Borrelia	B6	2	6	1	1	1	11	7	0	0	25
0012	Borrelia	B6	2	7	1	0	0	13	6	0	0	25
0012	Borrelia	B6	2	8	1	0	1	13	5	0	0	23
0013	Borrelia	B6	1	1	1	0	0	11	8	0	0	27
0013	Borrelia	B6	1	2	1	NA	0	13	6	0	0	25
0013	Borrelia	B6	1	3	1	0	0	15	4	0	0	23
0013	Borrelia	B6	1	4	1	1	0	13	6	0	0	25
0013	Borrelia	B6	1	5	1	1	0	11	8	0	0	27
0013	Borrelia	B6	1	6	1	1	1	15	3	0	0	21
0013	Borrelia	B6	1	7	1	0	1	11	7	0	0	25
0013	Borrelia	B6	1	8	1	0	0	14	5	0	0	24
0013	Borrelia	B6	1	9	1	0	0	17	2	0	0	21
0013	Borrelia	B6	1	10	1	0	1	14	4	0	0	22
0013	Borrelia	B6	1	11	1	1	1	10	8	0	0	26
0013	Borrelia	B6	1	12	1	0	1	10	8	0	0	26
0013	Borrelia	B6	1	13	1	0	0	16	3	0	0	22
0013	Borrelia	B6	1	14	1	0	1	14	4	0	0	22
0013	Borrelia	B6	1	15	1	1	0	15	4	0	0	23
0013	Borrelia	B6	1	16	1	0	1	13	5	0	0	23
0013	Borrelia	B6	1	17	1	0	1	13	5	0	0	23
0013	Borrelia	B6	1	18	1	0	0	13	6	0	0	25
0013	Borrelia	B6	1	19	1	0	0	16	3	0	0	22
0013	Borrelia	B6	1	20	1	0	0	11	8	0	0	27
0013	Borrelia	B6	1	21	1	0	0	17	2	0	0	21
0013	Borrelia	B6	1	22	1	1	0	15	4	0	0	23
0013	Borrelia	B6	1	23	1	0	0	12	7	0	0	26
0013	Borrelia	B6	1	24	1	1	0	13	6	0	0	25
0013	Borrelia	B6	1	25	1	0	0	15	4	0	0	23
0013	Borrelia	B6	1	26	1	1	0	11	8	0	0	27
0013	Borrelia	B6	1	27	1	0	0	11	8	0	0	27
0013	Borrelia	B6	1	28	1	0	0	15	4	0	0	23
0013	Borrelia	B6	1	29	1	0	0	12	7	0	0	26
0014	MC	B6	1	1	1	0	1	11	7	0	0	25
0014	MC	B6	1	2	0	0	0	12	7	0	0	26
0014	MC	B6	1	3	1	0	0	15	4	0	0	23
0014	MC	B6	1	4	1	1	0	15	4	0	0	23
0014	MC	B6	1	5	1	1	1	10	8	0	0	26
0014	MC	B6	1	6	1	0	0	10	9	0	0	28
0014	MC	B6	1	7	1	0	0	16	3	0	0	22
0014	MC	B6	1	8	1	0	1	13	5	0	0	23
0014	MC	B6	1	9	1	1	1	12	6	0	0	24
0014	MC	B6	1	10	1	1	1	13	5	0	0	23
0014	MC	B6	1	11	1	1	1	15	3	0	0	21
0014	MC	B6	1	12	1	0	0	18	1	0	0	20
0014	MC	B6	1	13	1	0	0	16	3	0	0	22
0015	Nair	B6	1	1	0	0	0	14	5	0	0	24
0015	Nair	B6	1	2	1	0	0	17	2	0	0	21
0015	Nair	B6	1	3	1	1	0	15	4	0	0	23
0015	Nair	B6	1	4	1	1	0	15	4	0	0	23
0015	Nair	B6	1	5	1	0	1	13	5	0	0	23
0015	Nair	B6	1	6	1	0	0	10	9	0	0	28
0015	Nair	B6	1	7	1	0	0	17	2	0	0	21
0015	Nair	B6	1	8	1	1	0	13	6	0	0	25
0015	Nair	B6	1	9	1	0	0	13	6	0	0	25
0015	Nair	B6	1	10	1	0	1	14	4	0	0	22
0015	Nair	B6	1	11	1	0	0	13	6	0	0	25
0015	Nair	B6	1	12	1	0	0	13	6	0	0	25
0015	Nair	B6	1	13	1	0	0	12	7	0	0	26
0015	Nair	B6	1	14	1	0	1	13	5	0	0	23
0015	Nair	B6	1	15	1	1	0	14	5	0	0	24
0015	Nair	B6	1	16	0	0	1	10	8	0	0	26
0015	Nair	B6	1	17	1	1	1	16	2	0	0	20
0015	Nair	B6	1	18	1	0	0	13	6	0	0	25
0015	Nair	B6	1	19	1	0	0	14	5	0	0	24
0015	Nair	B6	1	20	1	1	0	15	4	0	0	23
0015	Nair	B6	1	21	1	1	0	13	6	0	0	25
0015	Nair	B6	1	22	1	0	0	13	6	0	0	25
0015	Nair	B6	1	23	1	1	0	15	4	0	0	23
0015	Nair	B6	1	24	1	0	0	15	4	0	0	23
0015	Nair	B6	1	25	1	0	0	14	5	0	0	24
0015	Nair	B6	1	26	1	0	1	14	4	0	0	22
0016	Nair	B6	1	1	1	0	0	13	6	0	0	25
0016	Nair	B6	1	2	1	0	0	16	3	0	0	22
0016	Nair	B6	1	3	1	1	0	13	6	0	0	25
0016	Nair	B6	1	4	1	0	0	11	8	0	0	27
0016	Nair	B6	1	5	1	1	0	16	3	0	0	22
0016	Nair	B6	1	6	1	0	0	15	4	0	0	23
0016	Nair	B6	1	7	0	0	1	15	3	0	0	21
0016	Nair	B6	1	8	1	0	1	13	5	0	0	23
0016	Nair	B6	1	9	1	0	0	12	7	0	0	26
0016	Nair	B6	1	10	1	0	0	14	5	0	0	24
0016	Nair	B6	1	11	1	1	1	14	4	0	0	22
0016	Nair	B6	1	12	1	1	1	15	3	0	0	21
0016	Nair	B6	1	13	0	0	0	11	8	0	0	27
0016	Nair	B6	1	14	1	0	0	14	5	0	0	24
0016	Nair	B6	1	15	1	1	0	12	7	0	0	26
0016	Nair	B6	1	16	1	0	0	17	2	0	0	21
0016	Nair	B6	1	17	0	0	0	11	8	0	0	27
0016	Nair	B6	1	18	1	0	0	10	9	0	0	28
0016	Nair	B6	1	19	1	0	0	13	6	0	0	25

## Sheet: Totals
Lepto
	Slide1	Slide2	Slide3	Slide4	Total
UninfAnimal1	19	1			20
UninfAnimal3	20				20
UninfAnimal2		8			8
InfAnimal1	12	1			13
InfAnimal2	24				24
InfAnimal3	31	1			32
InfAnimal4	19	1			20
Borellia
032414B6INF	23				23
032414B6MC	28				28
032414PWDINF	25				25
032414PWDMC	26				26
032414PWDNair	28				28
051914B6INF1	3	6			9
051914B6INF2		21			21
051914B6MC1	18	16			34
051914B6MC2		28			28
051914B6Nair1		21			21
060914B6.129S7INF1	14				14
060914B6.129S7MC1	28				28
060914B6.INF1	29				29
060914B6.INF2		8			8
060914B6.INF3	29				29
060914B6.MC1		2			2
060914B6.MC2	13				13
060914B6.Nair1	26				26
060914B6.Nair2	19				19

## Sheet: RAD51
ID	Infection	Strain Background	Slide	Antibodies	Cell	NoiseTolerance	Total RAD51
